# Supplementary material for: Affinity-matured homotypic interactions induce spectrum of PfCSP structures that influence protection from malaria infection
Source: Nat Commun. 2023 Jul 28;14:4546. doi: 10.1038/s41467-023-40151-x (PMC10382551; doi:10.1038/s41467-023-40151-x)
Supplement: Supplementary file 4 — Source Data [file 41467_2023_40151_MOESM4_ESM.xlsx]

## Sheet: Figure 2g
Figure 2g
	rsCSP residue (chain I)	BSA (Å^2)
	:2.I	0
	:3.I	0
	:4.I	0
	:5.I	0
	:6.I	0
	:7.I	0
	:8.I	0
	:9.I	0
	:10.I	0
	:11.I	0
	:12.I	0
	:13.I	0
	:14.I	0
	:15.I	0
	:16.I	0
	:17.I	0
	:18.I	0
	:19.I	0
	:20.I	0
	:21.I	0
	:22.I	0
	:23.I	0
	:24.I	0
	:25.I	0
	:26.I	0
	:27.I	0
	:28.I	0
	:29.I	0
	:30.I	50.6462
	:31.I	0
	:32.I	7.11379
	:33.I	40.8879
	:34.I	66.3283
	:35.I	119.396
	:36.I	137.93
	:37.I	31.004
	:38.I	94.5015
	:39.I	120.635
	:40.I	105.248
	:41.I	74.611
	:42.I	0.801329
	:43.I	17.3234
	:44.I	0
	:45.I	0
	:46.I	0
	:47.I	0
	:48.I	0
	:49.I	0
	:50.I	0
	:51.I	0
	:52.I	0
	:53.I	0
	:54.I	0
	:55.I	0
	:56.I	0
	:57.I	0
	:58.I	0
	:59.I	0
	:60.I	0
	:61.I	0
	:62.I	0
	:63.I	0
	:64.I	0
	:65.I	0
	:66.I	0
	:67.I	0
	:68.I	0
	:69.I	0
	:70.I	0
	:71.I	0
	:72.I	0
	:73.I	0

## Sheet: Figure 2h
Figure 2h
	rsCSP residue (chain I)	BSA (Å^2)
	:1.I	0
	:2.I	0
	:3.I	0
	:4.I	0
	:5.I	0
	:6.I	0
	:7.I	0
	:8.I	0
	:9.I	0
	:10.I	0
	:11.I	0
	:12.I	0
	:13.I	0
	:14.I	0
	:15.I	0
	:16.I	0
	:17.I	0
	:18.I	0
	:19.I	0
	:20.I	0
	:21.I	0
	:22.I	0
	:23.I	0
	:24.I	0
	:25.I	0
	:26.I	0
	:27.I	0
	:28.I	0
	:29.I	0
	:30.I	0
	:31.I	0
	:32.I	0
	:33.I	0
	:34.I	0
	:35.I	0
	:36.I	0
	:37.I	0
	:38.I	0
	:39.I	0
	:40.I	25.926
	:41.I	10.2982
	:42.I	87.6483
	:43.I	110.17
	:44.I	17.6542
	:45.I	90.6237
	:46.I	124.008
	:47.I	104.886
	:48.I	73.0629
	:49.I	36.0913
	:50.I	22.5829
	:51.I	9.09691
	:52.I	0
	:53.I	0
	:54.I	0
	:55.I	0
	:56.I	0
	:57.I	0
	:58.I	0
	:59.I	0
	:60.I	0
	:61.I	0
	:62.I	0
	:63.I	0
	:64.I	0
	:65.I	0
	:66.I	0
	:67.I	0
	:68.I	0
	:69.I	0
	:70.I	0
	:71.I	0
	:72.I	0
	:73.I	0
	:74.I	0
	:75.I	0
	:76.I	0
	:77.I	0
	:78.I	0
	:79.I	0
	:80.I	0
	:81.I	0
	:82.I	0
	:83.I	0
	:84.I	0
	:85.I	0
	:86.I	0
	:87.I	0
	:88.I	0

## Sheet: Figure 3f
Figure 3f
	Interface 1			Interface 2
	Heavy Chain residue number	BSA (Å^2)		Heavy Chain residue number	BSA (Å^2)
	1	0		1	0
	2	0		2	0
	3	0		3	0
	4	0		4	0
	5	0		5	0
	6	0		6	0
	7	0		7	0
	8	0		8	0
	9	0		9	0
	10	0		10	0
	11	0		11	0
	12	0		12	11
	13	0		13	13
	14	0		14	0
	15	0		15	0
	16	0		16	65
	17	0		17	47
	18	0		18	15
	19	0		19	79
	20	0		20	0
	21	0		21	0
	22	0		22	0
	23	0		23	0
	24	0		24	0
	25	0		25	0
	26	25.1		26	0
	27	21.7		27	0
	28	43.4		28	0
	29	0		29	0
	30	52.1		30	0
	31	58.5		31	0
	32	17.7		32	0
	33	0		33	0
	34	0		34	0
	35	0		35	0
	36	0		36	0
	37	0		37	0
	38	0		38	0
	39	0		39	0
	40	0		40	0
	41	0		41	0
	42	0		42	0
	43	0		43	0
	44	0		44	0
	45	0		45	0
	46	0		46	0
	47	0		47	0
	48	0		48	0
	49	0		49	0
	50	0		50	0
	51	0		51	0
	52	0		52	0
	53	0		53	0
	54	0		54	0
	55	0		55	0
	56	20.2		56	0
	57	23.5		57	0
	58	23.3		58	0
	59	24		59	0
	60	17.1		60	0
	61	0		61	0
	62	48.8		62	0
	63	0		63	0
	64	0		64	0
	65	81.4		65	0
	66	32.3		66	0
	67	0		67	0
	68	0		68	0
	69	0		69	20
	70	0		70	0
	71	0		71	7
	72	0		72	7.5
	73	0		73	11
	74	0		74	0
	75	0		75	0
	76	0		76	26
	77	0		77	0
	78	0		78	0
	79	0		79	0
	80	0		80	2
	81	0		81	0
	82	0		82	28
	83	0		83	0
	84	0		84	5
	85	0		85	0
	86	0		86	0
	87	0		87	0
	88	0		88	0
	89	0		89	0
	90	0		90	0
	91	0		91	0
	92	0		92	0
	93	0		93	0
	94	0		94	0
	95	0		95	0
	96	0		96	0
	97	0		97	0
	98	3.4		98	0
	99	0		99	0
	100	0		100	0
	101	8.5		101	0
	102	72.3		102	0
	103	34		103	0
	104	45.9		104	0
	105	22.7		105	0
	106	24.1		106	0
	107	9.1		107	0
	108	0		108	0
	109	0		109	0
	110	0		110	0
	111	0		111	0
	112	0		112	0
	113	0		113	0
	114	0		114	0
	115	0		115	0
	116	0		116	0
	117	0		117	0
	118	0		118	0
	119	0		119	0
	120	0		120	0
	121	0		121	0
	122	0		122	0
	123	0		123	0
	124	0		124	0

## Sheet: Figure 3g
Figure 3g
	Interface 1			Interface 2
	Light Chain residue number	BSA (Å^2)		Light Chain residue number	BSA (Å^2)
	1	64.5		1	0
	2	0		2	0
	3	0		3	0
	4	0		4	0
	5	0		5	0
	6	0		6	0
	7	0		7	0
	8	0		8	0
	9	0		9	0
	10	0		10	0
	11	0		11	0
	12	0		12	10
	13	0		13	8.5
	14	0		14	0
	15	0		15	0
	16	0		16	0
	17	0		17	20
	18	0		18	91
	19	0		19	0
	20	0		20	34
	21	0		21	0
	22	0		22	2.3
	23	0		23	0
	24	0		24	5
	25	0		25	0
	26	0		26	0
	27	62		27	0
	28	0		28	0
	29	0		29	0
	30	0		30	0
	31	0		31	0
	32	0		32	0
	33	0		33	0
	34	0		34	0
	35	0		35	0
	36	0		36	0
	37	0		37	0
	38	0		38	0
	39	0		39	0
	40	0		40	0
	41	0		41	0
	42	0		42	0
	43	0		43	0
	44	0		44	0
	45	0		45	0
	46	0		46	0
	47	0		47	0
	48	0		48	0
	49	1.2		49	0
	50	0		50	0
	51	0		51	0
	52	0		52	27
	53	0		53	0
	54	0		54	0
	55	0		55	0
	56	0		56	0
	57	0		57	0
	58	0		58	0
	59	0		59	0
	60	0		60	0
	61	0		61	0
	62	0		62	0
	63	0		63	0
	64	0		64	0
	65	0		65	34
	66	0		66	16
	67	0		67	30
	68	0		68	0
	69	0		69	0
	70	0		70	19
	71	0		71	0
	72	0		72	38
	73	0		73	0
	74	0		74	0
	75	0		75	0
	76	0		76	0
	77	0		77	0
	78	0		78	0
	79	0		79	0
	80	0		80	0
	81	0		81	0
	82	0		82	0
	83	0		83	0
	84	0		84	0
	85	0		85	0
	86	0		86	0
	87	0		87	0
	88	0		88	0
	89	0		89	0
	90	0		90	0
	91	0		91	0
	92	1		92	0
	93	53		93	0
	94	8.1		94	0
	95	0		95	0
	96	0		96	0
	97	0		97	0
	98	0		98	0
	99	0		99	0
	100	0		100	0
	101	0		101	0
	102	0		102	0
	103	0		103	0
	104	0		104	0
	105	0		105	0
	106	0		106	2.3

## Sheet: Figure 3h
Figure 3h
	Heavy Chain residue number	BSA (Å^2)
	1	33
	2	0
	3	0
	4	0
	5	0
	6	0
	7	0
	8	0
	9	0
	10	0
	11	0
	12	0
	13	0
	14	0
	15	0
	16	0
	17	0
	18	0
	19	0
	20	0
	21	0
	22	0
	23	0
	24	0
	25	0
	26	10.8
	27	6.6
	28	73.2
	29	3
	30	23
	31	27.8
	32	23
	33	0
	34	0
	35	0
	36	0
	37	0
	38	0
	39	0
	40	0
	41	0
	42	0
	43	0
	44	0
	45	0
	46	0
	47	0.1
	48	0
	49	0
	50	0
	51	0
	52	0
	53	0
	54	0
	55	0
	56	0
	57	0
	58	0
	59	0
	60	2.4
	61	4.4
	62	86.8
	63	0
	64	0
	65	51.2
	66	4
	67	0
	68	0
	69	0
	70	0
	71	0
	72	0
	73	0
	74	9.6
	75	17.8
	76	0
	77	42.6
	78	0
	79	0
	80	0
	81	0
	82	0
	83	0
	84	0
	85	0
	86	0
	87	0
	88	0
	89	0
	90	0
	91	0
	92	0
	93	0
	94	0
	95	0
	96	0
	97	0
	98	3
	99	0
	100	7.1
	101	51.3
	102	0
	103	0
	104	0
	105	0
	106	0
	107	0
	108	0
	109	0
	110	0
	111	0
	112	0
	113	0
	114	0
	115	0
	116	0
	117	0
	118	0
	119	0

## Sheet: Figure 3i
Figure 3i
	Light Chain residue number	BSA (Å^2)
	1	0
	2	0
	3	40.8
	4	0
	5	0
	6	0
	7	0
	8	0
	9	0
	10	0
	11	0
	12	0
	13	0
	14	0
	15	0
	16	0
	17	0
	18	0
	19	0
	20	0
	21	0
	22	0
	23	0
	24	0
	25	0
	26	2.8
	27	54.2
	28	1.2
	29	0
	30	0
	31	0
	32	0
	33	0
	34	0
	35	0
	36	0
	37	0
	38	0
	39	0
	40	0
	41	0
	42	0
	43	0
	44	0
	45	0
	46	0
	47	0
	48	0
	49	0
	50	0
	51	0
	52	0
	53	0
	54	0
	55	8.5
	56	19.6
	57	0
	58	0
	59	0
	60	0
	61	0
	62	0
	63	0
	64	0
	65	0
	66	0
	67	0
	68	0
	69	0
	70	0
	71	0
	72	0
	73	0
	74	0
	75	0
	76	0
	77	0
	78	0
	79	0
	80	0
	81	0
	82	0
	83	0
	84	0
	85	0
	86	0
	87	0
	88	0
	89	0
	90	0
	91	0
	92	0
	93	72.4
	94	58
	95	0
	96	0
	97	0
	98	0
	99	0
	100	0
	101	0
	102	0
	103	0
	104	0
	105	0
	106	0

## Sheet: Figure 4i
Figure 4i
239 NPNA4
Sample ID	Loading Sample ID	Conc. (nM)	Response	KD (M)	KD2	kon(1/Ms)	kon2	kdis(1/s)	kdis2	Full R^2
239 Fab	npna4 1:1000	200	5.4813	7.12e-09	7.64e-08	29300	203000	0.000209	0.0155	0.9972
239 Fab	npna4 1:1000	100	3.7011	7.17e-09	1.05e-07	30100	149000	0.000216	0.0157	0.9993
239 Fab	npna4 1:1000	50	1.8797	1.17e-07	5.42e-09	108000	34200	0.0127	0.000185	0.999
239 Fab	npna4 1:1000	25	1.0508	8.07e-08	6.62e-09	128000	32700	0.0103	0.000216	0.9998
239 Fab	npna4 1:1000	12.5	0.4868	7.65e-08	3.83e-09	129000	62400	0.00989	0.000239	0.9999
239 Fab	npna4 1:1000	6.25	0.2378	4.92e-08	1.26e-09	202000	223000	0.00993	0.000282	0.9998
239 rsCSP
Sample ID	Loading Sample ID	Conc. (nM)	Response	KD (M)	KD2	kon(1/Ms)	kon2	kdis(1/s)	kdis2	Full R^2
239 Fab	rsCSP-NiNTA 1:200	200	5.3615	1e-10	1.121e-09	26030	99030	1e-07	0.000111	0.9991
239 Fab	rsCSP-NiNTA 1:200	100	4.5821	1e-10	9.606e-10	30850	93810	1e-07	9.011e-05	0.9992
239 Fab	rsCSP-NiNTA 1:200	50	3.7499	1.348e-09	1e-10	62960	62330	8.489e-05	1e-07	0.9987
239 Fab	rsCSP-NiNTA 1:200	25	2.2426	9.447e-10	1e-10	79140	79030	7.477e-05	1e-07	0.9976
239 Fab	rsCSP-NiNTA 1:200	12.5	1.1469	1e-10	8.05e-10	148300	148500	1e-07	0.0001195	0.9932
239 Fab	rsCSP-NiNTA 1:200	6.25	0.5136	1e-10	6.385e-10	459100	431300	1e-07	0.0002754	0.9713
311 NPNA4
Sample ID	Loading Sample ID	Conc. (nM)	KD (M)	KD2	kon(1/Ms)	kon2	kdis(1/s)	kdis2	Full R^2
311 Fab	npna4	200	8.01e-07	5.99e-08	10900	24900	0.00875	0.00149	0.9997
311 Fab	npna4	100	4.57e-07	5.23e-08	14500	26000	0.00662	0.00136	0.9998
311 Fab	npna4	50	2.98e-07	3.14e-08	22800	46800	0.0068	0.00147	0.9998
311 Fab	npna4	25	2.21e-07	5.43e-08	22100	26000	0.00489	0.00141	0.9999
311 Fab	npna4	12.5	1.43e-07	2.9e-08	40800	46600	0.00585	0.00135	0.9991
311 Fab	npna4	6.25	1.98e-07	2.01e-07	23900	23900	0.00473	0.00482	0.9934
311 rsCSP
Sample ID	Loading Sample ID	Conc. (nM)	Response	KD (M)	KD2	kon(1/Ms)	kon2	kdis(1/s)	kdis2	Full R^2
311 Fab	rsCSP-NiNTA-1-200	200	4.3757	5.855e-09	1e-10	37430	39430	0.0002191	1e-07	0.9978
311 Fab	rsCSP-NiNTA-1-200	100	4.0705	1e-10	4.575e-09	38510	36940	1e-07	0.000169	0.9979
311 Fab	rsCSP-NiNTA-1-200	50	2.7977	3.973e-09	1e-10	27770	27880	0.0001104	1e-07	0.9993
311 Fab	rsCSP-NiNTA-1-200	25	1.4603	3.145e-09	1e-10	31290	31300	9.841e-05	1e-07	0.9994
311 Fab	rsCSP-NiNTA-1-200	12.5	0.7371	1.772e-09	1e-10	68750	68750	0.0001218	1e-07	0.9983
311 Fab	rsCSP-NiNTA-1-200	6.25	0.3363	1e-09	1e-10	193300	193400	0.0001933	1e-07	0.9945
356 NPNA4
Sample ID	Loading Sample ID	Conc. (nM)	KD (M)	KD2	kon(1/Ms)	kon2	kdis(1/s)	kdis2	Full R^2
356 Fab	npna4	200	1.8e-05	8.97e-10	453	251000	0.00813	0.000225	0.9801
356 Fab	npna4	100	1.9e-07	3.52e-08	129000	14400	0.0244	0.000506	0.9995
356 Fab	npna4	50	1.54e-07	1.66e-08	157000	22700	0.0242	0.000377	0.9997
356 Fab	npna4	25	2.14e-07	7.5e-08	116000	6200	0.0248	0.000465	0.9996
356 Fab	npna4	12.5	1.81e-07	1.16e-07	117000	8520	0.0212	0.000986	0.9992
356 Fab	npna4	6.25	3.22e-07	3.26e-07	68900	68000	0.0222	0.0221	0.9298
356 rsCSP
Sample ID	Loading Sample ID	Conc. (nM)	Response	KD (M)	KD2	kon(1/Ms)	kon2	kdis(1/s)	kdis2	Full R^2
356 Fab	rsCSP NiNTA 1:200	200	3.6025	1e-10	1.489e-09	20960	101800	1e-07	0.0001516	0.9985
356 Fab	rsCSP NiNTA 1:200	100	2.9007	1e-10	1.351e-09	33600	91160	1e-07	0.0001232	0.9973
356 Fab	rsCSP NiNTA 1:200	50	2.2269	1e-10	1.359e-09	64460	66900	1e-07	9.091e-05	0.9986
356 Fab	rsCSP NiNTA 1:200	25	1.3928	1.317e-09	1e-10	79410	79330	0.0001046	1e-07	0.9975
356 Fab	rsCSP NiNTA 1:200	12.5	0.6995	1e-10	1.336e-09	150900	150600	1e-07	0.0002012	0.9909
356 Fab	rsCSP NiNTA 1:200	6.25	0.2961	1e-10	1.888e-09	499200	365500	1e-07	0.0006901	0.9598

## Sheet: Figure 4j
Figure 4j
239R NPNA4
Sample ID	Loading Sample ID	Conc. (nM)	Response	KD (M)	KD2	kon(1/Ms)	kon2	kdis(1/s)	kdis2	Full R^2
239R Fab	npna4 1:1000	200	1.6364	2.662e-07	1.987e-09	150500	74440	0.04005	0.0001479	0.9999
239R Fab	npna4 1:1000	100	0.9788	2.566e-07	2.37e-10	144800	238000	0.03715	5.64e-05	0.9999
239R Fab	npna4 1:1000	50	0.5392	1.893e-07	1.435e-09	186800	163500	0.03535	0.0002346	0.9999
239R Fab	npna4 1:1000	25	0.3184	1.57e-07	1.548e-09	194000	266300	0.03046	0.0004122	0.9999
239R Fab	npna4 1:1000	12.5	0.1558	1.04e-07	1.399e-10	265800	694200	0.02765	9.714e-05	0.9998
239R Fab	npna4 1:1000	6.25	0.0981	1.874e-08	1e-10	1540000	720500	0.02886	<1.0E-07	0.9954
239R rsCSP
Sample ID	Loading Sample ID	Conc. (nM)	Response	KD (M)	KD2	kon(1/Ms)	kon2	kdis(1/s)	kdis2	Full R^2
239R Fab	rsCSP 1:200	200	1.2231	1.796e-07	3.031e-09	205100	40120	0.03684	0.0001216	0.9999
239R Fab	rsCSP 1:200	100	0.8544	1.47e-07	3.078e-09	230900	61210	0.03395	0.0001884	0.9999
239R Fab	rsCSP 1:200	50	0.503	1.192e-07	6.316e-09	265200	82200	0.0316	0.0005192	0.9999
239R Fab	rsCSP 1:200	25	0.2989	8.383e-08	1e-10	310100	106100	0.026	<1.0E-07	0.9998
239R Fab	rsCSP 1:200	12.5	0.1654	3.141e-08	1e-10	805400	390000	0.0253	<1.0E-07	0.9932
239R Fab	rsCSP 1:200	6.25	0.095	1.007e-07	1.489e-08	187600	2956000	0.01889	0.04403	0.9991
311R NPNA4
Sample ID	Loading Sample ID	Conc. (nM)	Response	KD (M)	KD2	kon(1/Ms)	kon2	kdis(1/s)	kdis2	Full R^2
311R Fab	npna4 1:1000	200	4.8793	1.505e-07	7.418e-09	91700	154900	0.0138	0.001149	0.9989
311R Fab	npna4 1:1000	100	3.7858	2.367e-07	7.244e-09	47370	148700	0.01121	0.001077	0.9994
311R Fab	npna4 1:1000	50	2.6894	9.907e-08	3.407e-09	93820	261900	0.009294	0.000892	0.9993
311R Fab	npna4 1:1000	25	1.8786	1.162e-07	2.404e-09	60000	309200	0.006974	0.0007433	0.9996
311R Fab	npna4 1:1000	12.5	1.1245	1.184e-07	1.284e-09	50500	455100	0.005977	0.0005843	0.9999
311R Fab	npna4 1:1000	6.25	0.638	6.305e-08	6.36e-10	84680	625500	0.005339	0.0003978	0.9999
311R rsCSP
Sample ID	Loading Sample ID	Conc. (nM)	Response	KD (M)	KD2	kon(1/Ms)	kon2	kdis(1/s)	kdis2	Full R^2
Fab311R	rsCSP 1-200	6.25	0.977	3.49e-08	7.468e-10	84200	346200	0.002938	0.0002585	1
Fab311R	rsCSP 1-200	12.5	1.9638	9.679e-08	2.36e-09	38100	243400	0.003688	0.0005743	0.9998
Fab311R	rsCSP 1-200	25	2.9714	1.473e-07	3.5e-09	35080	212100	0.005167	0.0007422	0.9992
Fab311R	rsCSP 1-200	50	3.657	9.893e-08	5.048e-09	58970	159500	0.005834	0.0008054	0.9991
Fab311R	rsCSP 1-200	100	4.4487	9.427e-08	6.119e-09	76800	140600	0.00724	0.0008602	0.9992
Fab311R	rsCSP 1-200	200	5.6967	9.081e-08	6.494e-09	95580	134600	0.00868	0.0008741	0.9991
356R NPNA4
Sample ID	Loading Sample ID	Conc. (nM)	Response	KD (M)	KD2	kon(1/Ms)	kon2	kdis(1/s)	kdis2	Full R^2
356R Fab	npna4 1:1000	200	0.8932	5.259e-08	2.271e-07	3732	281400	0.0001963	0.06392	0.9971
356R Fab	npna4 1:1000	100	0.4708	3.28e-08	1.602e-07	5487	405700	0.00018	0.06498	0.9983
356R Fab	npna4 1:1000	50	0.2387	1.722e-08	1.078e-07	10620	577600	0.0001828	0.06225	0.9982
356R Fab	npna4 1:1000	25	0.1362	1.396e-08	1e-10	102900	1149000	0.001437	<1.0E-07	0.692
356R Fab	npna4 1:1000	12.5	0.0642	7.823e-10	3.328e-08	79810	1462000	6.243e-05	0.04864	0.984
356R Fab	npna4 1:1000	6.25	0.0344	2.118e-08	9.839e-10	2567000	176100	0.05435	0.0001733	0.9583
356R rsCSP
Sample ID	Loading Sample ID	Conc. (nM)	Response	KD (M)	KD2	kon(1/Ms)	kon2	kdis(1/s)	kdis2	Full R^2
356R Fab	rsCSP 1:200	200	0.8424	1.395e-07	5.841e-09	222600	12050	0.03105	7.039e-05	0.9978
356R Fab	rsCSP 1:200	100	0.5205	1.292e-07	5.447e-09	258700	15160	0.03342	8.26e-05	0.9991
356R Fab	rsCSP 1:200	50	0.2706	1.05e-07	2.912e-09	347800	21820	0.03653	6.356e-05	0.9991
356R Fab	rsCSP 1:200	25	0.1491	1.637e-07	4.101e-08	182600	9307	0.0299	0.0003817	0.9981
356R Fab	rsCSP 1:200	12.5	0.074	4.632e-08	7.67e-08	10110	350100	0.0004684	0.02685	0.9951
356R Fab	rsCSP 1:200	6.25	0.0407	2.756e-08	5.853e-08	24930	475100	0.000687	0.02781	0.9892

## Sheet: Figure 5b
Figure 5b
311 IgG
Mouse #	Radiance
1A	2663000
1B	1762000
1C	1839000
1D	3163000
1E	1679000
1F	3896000
1G	1936000
311R IgG
2A	8305000
2B	10160000
2C	5163000
2D	4573000
2E	11360000
2F	12430000
2G	11030000
239 IgG
3A	3368000
3B	2632000
3C	2471000
3D	1660000
3E	2573000
3F	4365000
3G	2683000
239R IgG
4A	12820000
4B	10610000
4C	7694000
4D	9616000
4E	11240000
4F	8352000
4G	10100000
356 IgG
5A	3257000
5B	1526000
5C	1861000
5D	2088000
5E	2263000
5F	2372000
5G	2350000
356R IgG
6A	3379000
6B	6578000
6C	3652000
6D	7597000
6E	12780000
6F	5083000
6G	10570000
Naïve
8A	13580000
8B	27270000
8C	12240000
8D	6215000
9E	14100000
8F	15700000
8G	21000000

## Sheet: Figure 6a
Figure 6a
227 IgG
Mouse #	Radiance
1A	4499000
1B	6058000
1C	5912000
1D	6324000
1E	8152000
1F	8931000
1G	5830000
239 IgG
Mouse #	Radiance
2A	1750000
2B	3954000
2C	2304000
2D	2356000
2E	2674000
2F	2113000
2G	3236000
356 IgG
Mouse #	Radiance
3A	1614000
3B	1044000
3C	1601000
3D	1300000
3E	847700
3F	1780000
3G	1008000
311 IgG
Mouse #	Radiance
4A	1414000
4B	1380000
4C	1288000
4D	1822000
4E	1175000
4F	757000
4G	420900
317 IgG
Mouse #	Radiance
5A	1454000
5B	1088000
5C	1590000
5D	1639000
5E	705000
5F	666600
5G	1218000
Naïve
Mouse #	Radiance
6A	21250000
6B	12750000
6C	12370000
6D	10170000
6E	10130000
6F	14920000
6G	14850000

[truncated: 9 more sheets: Figure 6b, Figure 6c, Figure 6d, Figure 6e, Figure 6f, Figure S6, Figure S7, Figure S9, Figure S10]
